# Supplementary material for: Sweet Taste Preference: Relationships with Other Tastes, Liking for Sugary Foods and Exploratory Genome-Wide Association Analysis in Subjects with Metabolic Syndrome
Source: Biomedicines. 2021 Dec 31;10(1):79. doi: 10.3390/biomedicines10010079 (PMC8772854; doi:10.3390/biomedicines10010079)
Supplement: Supplementary file 1 [file biomedicines-10-00079-s001.zip]

Archive with 1 entries (1 files):
- biomedicines-1482783-supplementary.pdf
